# Supplementary material for: Regulatory effects of berberine on intestinal microecology in mice with ulcerative colitis
Source: Front Microbiol. 2025 Nov 12;16:1649947. doi: 10.3389/fmicb.2025.1649947 (PMC12647005; doi:10.3389/fmicb.2025.1649947)
Supplement: Supplementary file 5 [file Data_Sheet_1.CSV]

filename	exposure	outcome	Q	Q_pval	egger_intercept	pleiotropy_pval
GCST90199621_GCST90032186.rds	exposure	outcome	5.21983273258877	0.633155639724774	0.0101741630837454	0.744161746744827
GCST90199638_GCST90032186.rds	exposure	outcome	4.10277023172071	0.997381022040187	-0.0033791403263225	0.792793215676942
GCST90199655_GCST90032186.rds	exposure	outcome	8.49277792106124	0.204176723392514	0.0144103465280126	0.722102662926542
GCST90199657_GCST90032186.rds	exposure	outcome	2.34239002869572	0.968675773119064	0.00423632851929074	0.721431209285075
GCST90199671_GCST90032186.rds	exposure	outcome	1.55796275959502	0.90628556003569	-0.00598652177257475	0.78635977560733
GCST90199676_GCST90032186.rds	exposure	outcome	7.29458963384191	0.83754767224088	0.0136707269415884	0.46092565570658
GCST90199685_GCST90032186.rds	exposure	outcome	7.4498255179054	0.877508006845105	0.00498463000364204	0.764815720532181
GCST90199690_GCST90032186.rds	exposure	outcome	2.52024981427694	0.773442368771709	0.00704663680949581	0.741018602721779
GCST90199707_GCST90032186.rds	exposure	outcome	8.49074633327876	0.66878513608588	0.0123113341866176	0.301258905419505
GCST90199751_GCST90032186.rds	exposure	outcome	5.59056470653854	0.470579011786507	-0.00757478890199929	0.639487514424814
GCST90199969_GCST90032186.rds	exposure	outcome	10.771660474998	0.703873508407713	0.0109842347617168	0.352012670162496
GCST90199983_GCST90032186.rds	exposure	outcome	14.493812309391	0.413606380624757	-0.0103628258926225	0.595639546822495
GCST90199998_GCST90032186.rds	exposure	outcome	7.65149316261714	0.264763485977397	-0.0253144489139109	0.385318467351701
GCST90200024_GCST90032186.rds	exposure	outcome	2.48162012841315	0.87051896827411	0.00284304661229299	0.877588553532476
GCST90200025_GCST90032186.rds	exposure	outcome	9.86233648969627	0.628036461503523	0.00474444243291571	0.681822682021901
GCST90200027_GCST90032186.rds	exposure	outcome	4.40316366473041	0.956607434197081	-0.00216464386850992	0.86038364920301
GCST90200089_GCST90032186.rds	exposure	outcome	18.2878813575309	0.247833375589022	-0.00289849571306844	0.812376509486429
GCST90200120_GCST90032186.rds	exposure	outcome	2.69743815081427	0.746510232986296	0.0213663688894963	0.49555192675552
GCST90200137_GCST90032186.rds	exposure	outcome	11.7140714000281	0.385514790326152	0.028453273372343	0.0693219937788904
GCST90200224_GCST90032186.rds	exposure	outcome	10.649417699394	0.385475604696562	0.0139580122502536	0.36885080505344
GCST90200231_GCST90032186.rds	exposure	outcome	9.18790686794517	0.51436834547608	0.0182090655299055	0.305145625989244
GCST90200245_GCST90032186.rds	exposure	outcome	7.52900265224716	0.674736234654353	-0.00090411576317842	0.963206532849992
GCST90200255_GCST90032186.rds	exposure	outcome	6.28969614299427	0.710610554812452	0.00792059348962828	0.703054327855438
GCST90200285_GCST90032186.rds	exposure	outcome	8.8033624344158	0.64003719397881	0.00504089448293113	0.748730713035435
GCST90200289_GCST90032186.rds	exposure	outcome	7.15803171142788	0.306479586443329	-0.0208830302561889	0.456315571833696
GCST90200343_GCST90032186.rds	exposure	outcome	2.35467582482306	0.502127461795099	-0.0315143702285451	0.340103459959815
GCST90200361_GCST90032186.rds	exposure	outcome	8.72890902500371	0.272709673173242	-0.0259150889937794	0.336077093421164
GCST90200408_GCST90032186.rds	exposure	outcome	6.97522148419382	0.727782108973343	0.0218462264270297	0.137058294858621
GCST90200425_GCST90032186.rds	exposure	outcome	9.45185669522047	0.489823323709745	-0.0109070768341558	0.477491710169247
GCST90200443_GCST90032186.rds	exposure	outcome	8.85168441763859	0.354961879247416	-0.00687879470205297	0.796318273525267
GCST90200460_GCST90032186.rds	exposure	outcome	12.4306264978388	0.571762196857263	0.0162931795420129	0.318687733502826
GCST90200487_GCST90032186.rds	exposure	outcome	9.98295348008802	0.189541538780885	0.0372170788175436	0.0881284592976356
GCST90200497_GCST90032186.rds	exposure	outcome	1.53690543046018	0.908772046135753	-0.00716642262467786	0.758730739873666
GCST90200501_GCST90032186.rds	exposure	outcome	9.72335634766228	0.373341856303764	0.00254624586570933	0.966948978170742
GCST90200531_GCST90032186.rds	exposure	outcome	5.6350227789859	0.8449386692545	0.0131502037990285	0.354235284522624
GCST90200542_GCST90032186.rds	exposure	outcome	13.9345785600426	0.378467390194393	-0.0114053875817865	0.438030818447726
GCST90200577_GCST90032186.rds	exposure	outcome	2.82856615592391	0.726395362638733	0.0439268849942263	0.600955396286154
GCST90200579_GCST90032186.rds	exposure	outcome	3.63025017399661	0.458351743593792	-0.0477667804548742	0.18917195710287
GCST90200597_GCST90032186.rds	exposure	outcome	8.41155736960801	0.394334241068189	-0.0129470366239656	0.526350606868983
GCST90200604_GCST90032186.rds	exposure	outcome	8.19697364386483	0.769554299343281	0.0189894503469188	0.137736025734493
GCST90200609_GCST90032186.rds	exposure	outcome	9.79652185573589	0.710482824457788	-0.00523705493718052	0.697609191694192
GCST90200620_GCST90032186.rds	exposure	outcome	7.9565830882441	0.633077963556779	-0.0064827700724762	0.673507128826664
GCST90200712_GCST90032186.rds	exposure	outcome	5.97248724851516	0.6503138595944	0.00276942311975619	0.888782900773973
GCST90200746_GCST90032186.rds	exposure	outcome	4.26726459021678	0.511612458710707	0.0450311804584347	0.365978063529828
GCST90200799_GCST90032186.rds	exposure	outcome	9.69650557963931	0.375608843294488	0.00702015591334624	0.856712124290663
GCST90200812_GCST90032186.rds	exposure	outcome	6.16958756033659	0.800819602540531	-0.00908246195716267	0.675626159666254
GCST90200903_GCST90032186.rds	exposure	outcome	8.01123791727561	0.432373134067502	-0.0063356667014591	0.754202905103987
GCST90200930_GCST90032186.rds	exposure	outcome	5.36129675979854	0.373394951450207	0.0514962902131953	0.10915861398978
GCST90200950_GCST90032186.rds	exposure	outcome	12.6949309272637	0.313731281596968	-0.0192134259403051	0.42704913114838
GCST90200974_GCST90032186.rds	exposure	outcome	10.5071314115259	0.485427745603035	0.0167315826034314	0.235110991785624
GCST90200978_GCST90032186.rds	exposure	outcome	6.8025410721829	0.814841228083075	-0.000284731166704765	0.985376488437861
GCST90201002_GCST90032186.rds	exposure	outcome	8.06272022772509	0.622710459690714	-0.0226886268962913	0.132907575550133
GCST90201003_GCST90032186.rds	exposure	outcome	13.3405268851735	0.100657904010686	0.0103516426709298	0.686103723776444
